# Supplementary material for: Directional guidance to orient Schwann cell alignment in nerve regeneration requires Plexin-B1
Source: Sci Adv. 2026 Apr 24;12(17):eadw4136. doi: 10.1126/sciadv.adw4136 (PMC13108569; doi:10.1126/sciadv.adw4136)
Supplement: Supplementary file 2 — Tables S1 and S2 [file sciadv.adw4136_tables_s1_and_s2.zip]

Archive with 2 entries (2 files):
- adw4136_table_s1.xlsx
- adw4136_table_s2.xlsx
