# Supplementary material for: Directional guidance to orient Schwann cell alignment in nerve regeneration requires Plexin-B1
Source: Sci Adv. 2026 Apr 24;12(17):eadw4136. doi: 10.1126/sciadv.adw4136 (PMC13108569; doi:10.1126/sciadv.adw4136)
Supplement: Supplementary file 2 — Tables S1 and S2 [file sciadv.adw4136_tables_s1_and_s2.zip › adw4136_table_s1.xlsx]

## Sheet: DEG P＜0.05 FC>0.25log2
	Gene Symbol	log2FC	-log10 P value
	Plxnb1	-2.08	5.55717
	Nmnat3	-1.65	11.291
	Mapkapk3	-1.27	9.13342
	Il20rb	-1.22	4.23449
	Adm2	-1.11	2.04738
	Slc35g2	-1.1	3.77087
	Gm30003	-1.09	3.40712
	Lrrc17	-1.07	3.26379
	Eln	-1.06	1.66755
	Ccrl2	-1.05	2.70572
	Trf	-1.04	10.0884
	Spock3	-1.04	6.85975
	Nrk	-0.98	1.47061
	Htr2b	-0.94	1.57528
	3000002c10Rik	-0.94	1.51262
	Rtl3	-0.93	1.98684
	Mmp9	-0.87	1.93474
	Mlh1	-0.86	21.6368
	Cyp2s1	-0.82	1.47665
	Rnd1	-0.81	2.14268
	Mn1	-0.8	3.89048
	Dusp9	-0.8	2.33102
	Kcnk2	-0.79	3.77087
	Itgbl1	-0.79	1.95772
	Gm28959	-0.76	2.33674
	Abhd14a	-0.72	6.49689
	Siglecg	-0.72	3.5227
	Col7a1	-0.71	7.50857
	Esm1	-0.71	5.01012
	Mir711	-0.71	2.14268
	Stmn4	-0.69	1.9665
	B3gnt3	-0.69	1.41458
	Rnf128	-0.69	1.32213
	F2rl1	-0.67	6.41063
	Fam110c	-0.66	1.64553
	Nme6	-0.65	4.10533
	Lrrc15	-0.63	5.01012
	Fbxo40	-0.63	1.83568
	Esam	-0.62	1.85655
	Tnfrsf11b	-0.62	1.53293
	Lgi2	-0.61	1.59066
	Prdm6	-0.58	2.74892
	1600027j07Rik	-0.57	1.8655
	Scx	-0.57	1.78153
	2810408i11Rik	-0.57	1.70541
	Tll1	-0.56	5.8093
	Klf2	-0.56	4.01705
	Pbp2	-0.56	2.49206
	Gjb2	-0.56	2.32545
	Tmeff1	-0.56	2.14524
	Tnfaip3	-0.55	2.61295
	Bmp7	-0.54	1.79014
	Stbd1	-0.54	1.34593
	Fam129a	-0.53	2.58075
	Gpr176	-0.52	1.67502
	Lipg	-0.51	2.99987
	Myadm	-0.51	2.19854
	Enah	-0.51	2.16628
	Apobr	-0.5	1.64971
	Ptk2b	-0.5	1.59066
	Gm26885	-0.5	1.45639
	Glipr1	-0.5	1.34534
	Slc38a1	-0.49	5.26837
	Parp3	-0.49	4.58309
	Igf1	-0.49	2.73635
	9330154j02Rik	-0.49	2.30163
	Tgfb2	-0.49	2.14524
	Fibin	-0.48	2.13931
	Gadd45b	-0.48	2.08201
	Gadd45g	-0.48	1.85655
	Tpm2	-0.46	2.03755
	Pim1	-0.46	2.02363
	Plau	-0.46	1.79941
	Abhd14b	-0.46	1.66755
	Gm41724	-0.46	1.47061
	Gm10736	-0.46	1.30721
	Vegfa	-0.45	1.69319
	Cnn1	-0.44	3.62243
	8030451a03Rik	-0.44	2.63565
	Mcf2l	-0.44	2.19854
	Basp1	-0.43	5.01012
	Gm38391	-0.43	2.95371
	Gm47766	-0.43	1.82566
	Ptpn5	-0.43	1.52043
	Col6a2	-0.42	2.82938
	Arl4c	-0.42	2.61851
	Bag2	-0.42	2.30163
	Actn1	-0.42	2.23718
	Acta2	-0.42	1.75461
	Itga5	-0.42	1.63293
	Lox	-0.42	1.59066
	Nrg1	-0.41	2.89374
	Col6a3	-0.41	2.58075
	Myl9	-0.41	2.36626
	Ifi211	-0.41	1.98363
	Rbpms2	-0.41	1.92736
	Wnt5a	-0.41	1.48694
	Nabp1	-0.41	1.42623
	Scand1	-0.4	2.36809
	Col5a3	-0.4	2.23718
	Twist1	-0.4	2.14268
	Cdon	-0.4	1.8727
	Bcat1	-0.4	1.82192
	Ripk3	-0.4	1.50174
	Palmd	-0.4	1.46893
	Cdh10	-0.39	2.87064
	Cmklr1	-0.39	2.23718
	Sema3e	-0.38	2.73301
	Gm9913	-0.38	2.63565
	Scarf2	-0.38	1.69907
	Fjx1	-0.38	1.67226
	Bnc2	-0.38	1.42348
	Enpp1	-0.37	1.78846
	Pappa	-0.37	1.70538
	F2r	-0.37	1.70538
	Sytl5	-0.37	1.61061
	2810430i11Rik	-0.36	2.89374
	Foxc2	-0.36	2.13578
	Slc7a5	-0.36	1.69652
	Zfpm1	-0.36	1.68979
	Foxd1	-0.36	1.59066
	Loxl2	-0.36	1.57723
	Chst2	-0.36	1.36781
	Ccnyl1	-0.36	1.3254
	Zfp771	-0.35	2.41178
	Map3k20	-0.35	1.88169
	Mmp23	-0.35	1.8545
	Apol7d	-0.35	1.64553
	Gm17092	-0.35	1.52428
	Hic1	-0.35	1.47061
	Ptgis	-0.34	2.33674
	Gm4430	-0.34	1.70538
	Mir6950	-0.34	1.42998
	Sobp	-0.34	1.41458
	Gm14681	-0.33	2.08417
	Col6a1	-0.33	1.93474
	Mthfd2	-0.33	1.85255
	Msrb3	-0.33	1.69051
	Tgfb3	-0.33	1.54832
	Asns	-0.33	1.41458
	Tmem119	-0.33	1.41171
	Stambpl1	-0.33	1.33132
	Creb3l1	-0.32	1.85599
	Uck2	-0.32	1.53059
	Cdh11	-0.32	1.45706
	Zfp385a	-0.32	1.4478
	Igfbp5	-0.32	1.30721
	Gm23935	-0.31	1.7685
	Thbs2	-0.31	1.52428
	Errfi1	-0.31	1.42623
	Vcan	-0.31	1.37341
	Fn1	-0.31	1.34111
	Plaur	-0.3	2.14524
	Shmt2	-0.3	1.61864
	Col1a1	-0.3	1.59066
	Anxa1	-0.3	1.56436
	Zfp618	-0.3	1.36573
	Flnc	-0.29	3.77087
	Tpbg	-0.29	1.59066
	Prkag2	-0.29	1.38071
	Ak2	-0.29	1.30674
	Tnc	-0.28	2.29782
	Wls	-0.28	1.58456
	Arhgef5	-0.28	1.30685
	Uimc1	-0.27	2.54417
	Abracl	-0.27	1.66755
	Sertad4	-0.27	1.64553
	Qsox1	-0.27	1.64069
	Mrps10	-0.27	1.34518
	Ehbp1l1	-0.27	1.32793
	Junb	-0.26	1.79186
	Efnb2	-0.26	1.77609
	Snhg6	-0.26	1.47061
	Itpkc	-0.26	1.36043
	Smtn	-0.26	1.30168
	Arhgap10	-0.25	1.34015
	Eif4ebp1	-0.25	1.30674
	Col5a1	-0.24	1.69319
	Aldh18a1	-0.24	1.45706
	Adamts14	-0.24	1.32793
	2310022b05Rik	-0.23	1.48407
	Srprb	-0.22	1.8655
	Tma7	-0.22	1.78139
	Tpm1	-0.21	2.29782
	Vasp	-0.21	1.66755
	Nr2f6	-0.21	1.64553
	Pop1	-0.21	1.51537
	Cnn2	-0.21	1.37341
	Gpc4	-0.2	1.51327
	Tmsb10	-0.2	1.50628
	Palld	-0.2	1.30721
	Tbc1d1	-0.19	1.48694
	Obsl1	-0.19	1.42514
	Rrbp1	-0.18	1.52428
	Jund	-0.18	1.44798
	Cgnl1	-0.18	1.36043
	Rpl35a	-0.17	1.30674
	Gnai2	0.15	1.41807
	Fmnl2	0.19	1.47061
	Elovl5	0.19	1.43448
	Cdk19	0.2	1.58918
	Ptpn13	0.2	1.47061
	Aqp1	0.21	1.73428
	Mt-nd4	0.22	1.59066
	Cyp2j9	0.22	1.53311
	Gldn	0.22	1.53293
	Plpp3	0.22	1.5031
	Vwa5a	0.22	1.45706
	Gpr137b	0.22	1.42623
	Plscr4	0.22	1.41639
	Gas6	0.23	1.72861
	Notch4	0.23	1.39445
	Mkx	0.23	1.34518
	Zbtb38	0.24	2.33674
	Mt-nd2	0.24	1.62209
	Angptl2	0.24	1.45706
	Tafa5	0.24	1.45556
	Pde4d	0.24	1.39062
	Gm11747	0.25	1.48694
	Cab39l	0.25	1.45706
	C1qtnf1	0.26	1.8545
	Klhl5	0.26	1.45706
	Lig4	0.26	1.38389
	Abr	0.26	1.31173
	Abtb2	0.27	1.78532
	Mindy2	0.27	1.59066
	Sox5	0.27	1.55329
	Sh3bp5	0.27	1.42998
	Txndc16	0.27	1.37662
	Ptprj	0.28	1.7989
	Kcna2	0.28	1.771
	Naa80	0.28	1.70538
	Ceacam1	0.28	1.61388
	Gsap	0.28	1.45706
	Zfyve28	0.28	1.34534
	Mamld1	0.29	1.9665
	Sdc4	0.29	1.68928
	Tgfbi	0.29	1.67777
	Prickle2	0.29	1.5989
	Tmem59l	0.29	1.45639
	Rdh5	0.29	1.36408
	Apoe	0.3	1.79186
	Plekha4	0.3	1.42623
	Atp8a1	0.3	1.36901
	Nr4a1	0.3	1.34534
	Cxcl14	0.31	1.82192
	Clcf1	0.31	1.64553
	Zfp950	0.31	1.49235
	Fmn2	0.31	1.42514
	Itgb8	0.31	1.34111
	Slit3	0.32	1.98684
	Fbln5	0.32	1.85599
	Plekha7	0.32	1.81639
	Tmod2	0.32	1.60094
	Slc12a2	0.32	1.4787
	Kcna6	0.32	1.41171
	Lrrtm2	0.33	2.33192
	Peli2	0.33	1.94793
	Tle2	0.33	1.57723
	Trpm3	0.33	1.53059
	Vwa1	0.33	1.50174
	Capn5	0.33	1.47061
	Bace2	0.33	1.42623
	Ncald	0.34	1.52428
	Mertk	0.34	1.41623
	Lyz2	0.35	2.21711
	Ank3	0.35	2.14524
	Baalc	0.35	1.9665
	Gpr155	0.35	1.80105
	Ppp1r9a	0.35	1.39431
	Tmprss5	0.35	1.34534
	Gas2l3	0.35	1.33223
	Adam8	0.36	1.98363
	Il1r1	0.36	1.78532
	Lrrn3	0.36	1.63106
	Etv1	0.36	1.41458
	Syt4	0.37	1.58918
	Cemip	0.38	2.05143
	C1qb	0.38	1.63781
	Dock10	0.38	1.51537
	9330159f19Rik	0.38	1.40503
	Serping1	0.38	1.34518
	Prss35	0.39	1.79941
	Ctnnal1	0.39	1.67502
	Gatm	0.39	1.34534
	Epb41l4b	0.4	1.75461
	Sema3g	0.4	1.52043
	Gm20460	0.41	2.74892
	Ndst3	0.41	1.85655
	Cp	0.41	1.59066
	Sema3b	0.42	4.01705
	Itgb4	0.42	2.13578
	Fbp1	0.42	1.81447
	Dock9	0.42	1.58918
	Wdr76	0.42	1.40828
	Pde7b	0.42	1.34518
	Ndnf	0.43	3.32776
	Tlr3	0.43	2.17574
	Shtn1	0.43	2.09872
	Mlip	0.43	2.05143
	Mocos	0.43	1.94793
	Slc4a8	0.43	1.85655
	Syt7	0.43	1.54832
	Neil3	0.43	1.41807
	H2-q4	0.44	1.54101
	Cd24a	0.44	1.497
	Cfap100	0.44	1.43448
	Chl1	0.45	3.63027
	Grik2	0.45	1.78532
	Mt-tl1	0.45	1.70538
	Gk	0.46	2.61851
	Tgfbr3	0.46	2.55976
	Egfl8	0.46	2.54748
	Id2	0.46	2.23718
	B4galnt3	0.46	1.82858
	Plxnb3	0.46	1.82858
	Abcc4	0.46	1.44798
	Art3	0.47	1.8655
	Robo2	0.47	1.59066
	Ggta1	0.48	2.46037
	Slitrk2	0.48	1.44798
	Vat1l	0.48	1.42623
	Zfand4	0.48	1.42316
	Filip1	0.48	1.34914
	Ugt8a	0.49	1.48694
	Stard9	0.5	2.37053
	Dio2	0.5	2.29484
	Scn7a	0.5	1.59066
	Sod3	0.51	3.26379
	Tnfrsf21	0.51	1.88
	Tubb4a	0.51	1.32793
	Il1rn	0.52	4.58309
	Scd4	0.52	1.47061
	Nwd1	0.52	1.41807
	Hyal3	0.52	1.38033
	Nnat	0.54	2.41178
	Adam23	0.54	2.07008
	Abca8a	0.55	2.74892
	Negr1	0.58	1.93752
	Fgf1	0.59	2.21711
	Plch1	0.59	1.42998
	Hyal1	0.61	10.4632
	Deptor	0.61	3.41033
	Cybb	0.62	1.69319
	Tuba8	0.63	1.48694
	Spire2	0.64	1.63781
	Nudt16	0.66	4.67074
	Pex5l	0.66	3.47781
	Gm37459	0.67	1.43333
	Prx	0.68	3.55875
	Gm15541	0.68	1.60424
	Srpk3	0.71	2.82938
	Kcnma1	0.72	3.86722
	Efemp1	0.74	3.77087
	C4b	0.75	4.63791
	Hemk1	0.75	2.14268
	Vit	0.75	1.93474
	Insyn2b	0.76	1.98684
	Itga8	0.78	1.45706
	Nlrc5	0.79	1.67502
	Slco4a1	0.8	1.37662
	Tecta	0.81	3.40712
	Penk	0.87	2.82938
	Itgal	0.89	2.30994
	Hlf	0.9	1.66922
	Rxrg	0.92	1.77369
	Gfra3	0.97	2.02363
	Bcas1	0.99	1.71185
	Trpc4	1.07	1.7685
	Inmt	1.55	2.36626
