# Supplementary material for: Directional guidance to orient Schwann cell alignment in nerve regeneration requires Plexin-B1
Source: Sci Adv. 2026 Apr 24;12(17):eadw4136. doi: 10.1126/sciadv.adw4136 (PMC13108569; doi:10.1126/sciadv.adw4136)
Supplement: Supplementary file 2 — Tables S1 and S2 [file sciadv.adw4136_tables_s1_and_s2.zip › adw4136_table_s2.xlsx]

## Sheet: Sheet0
Ingenuity Canonical Pathways	-log(p-value)	Ratio	z-score	Molecules
Elastic fibre formation	12.8	0.273	-1.155	BMP7,EFEMP1,ELN,FBLN5,FN1,ITGA5,ITGA8,ITGB8,LOX,LOXL2,TGFB2,TGFB3
Extracellular matrix organization	11.4	0.142	-2.324	CEACAM1,COL1A1,COL5A3,COL6A1,COL6A2,COL6A3,COL7A1,FN1,ITGA5,ITGA8,ITGB4,TGFB2,TGFB3,TNC,VCAN
Hepatic Fibrosis / Hepatic Stellate Cell Activation	10.3	0.0928	#NUM!	ACTA2,COL1A1,COL5A3,COL6A1,COL6A2,COL6A3,COL7A1,FGF1,FN1,IGF1,IGFBP5,IL1R1,MMP9,MYL9,TGFB2,TGFB3,TNFRSF11B,VEGFA
Axonal Guidance Signaling	10.2	0.0549	#NUM!	ADAM23,ADAM8,BMP7,EFNB2,IGF1,ITGA5,ITGA8,ITGAL,ITGB4,ITGB8,MMP23B,MMP9,MYL9,PAPPA,PLCH1,PLXNB1,PLXNB3,PRKAG2,RND1,ROBO2,SEMA3B,SEMA3E,SEMA3G,SLIT3,TUBA8,TUBB4A,VEGFA,WNT5A
Assembly of collagen fibrils and other multimeric structures	9.65	0.18	-2.714	COL1A1,COL5A3,COL6A1,COL6A2,COL6A3,COL7A1,ITGB4,LOX,LOXL2,MMP9,TLL1
Integrin cell surface interactions	9.19	0.141	-1.732	COL1A1,COL5A3,COL6A1,COL6A2,COL6A3,COL7A1,FN1,ITGA5,ITGA8,ITGAL,ITGB8,TNC
Regulation of Insulin-like Growth Factor (IGF) transport and uptake by IGFBPs	8.28	0.105	-0.832	APOE,C4A/C4B,CP,FN1,IGF1,IGFBP5,PAPPA,PENK,QSOX1,TF,TNC,VCAN,VWA1
Wound Healing Signaling Pathway	7.69	0.0675	-2.668	ACTA2,CLCF1,COL1A1,COL5A3,COL6A1,COL6A2,COL6A3,COL7A1,FN1,IL1R1,ITGB4,MMP9,TGFB2,TGFB3,TGFBR3,TNFRSF11B,VEGFA
Syndecan interactions	7.51	0.259	-1.134	ACTN1,COL1A1,COL5A3,FN1,ITGB4,SDC4,TNC
Post-translational protein phosphorylation	7	0.103	-0.302	APOE,C4A/C4B,CP,FN1,IGFBP5,PENK,QSOX1,TF,TNC,VCAN,VWA1
Pulmonary Fibrosis Idiopathic Signaling Pathway	6.78	0.0552	-3.771	ACTA2,COL1A1,COL5A3,COL6A1,COL6A2,COL6A3,COL7A1,EFNB2,F2R,FN1,MMP23B,MMP9,PLAU,PTK2B,TGFB2,TGFB3,TGFBR3,WNT5A
Hepatic Fibrosis Signaling Pathway	6.49	0.048	-1.807	ACTA2,COL1A1,CREB3L1,CYBB,IL1R1,ITGA5,ITGA8,ITGAL,ITGB4,ITGB8,MYL9,PRKAG2,RND1,TF,TGFB2,TGFB3,TGFBR3,TNFRSF11B,VEGFA,WNT5A
Tumor Microenvironment Pathway	6.38	0.0726	-3.051	COL1A1,FGF1,FN1,HLA-A,IGF1,ITGA5,MMP23B,MMP9,PLAU,TGFB2,TGFB3,TNC,VEGFA
Cardiac Hypertrophy Signaling (Enhanced)	5.86	0.0406	-1	CLCF1,CYBB,ENPP1,FGF1,IGF1,IL1R1,IL20RB,ITGA5,ITGA8,ITGAL,ITGB4,ITGB8,MAP3K20,MAPKAPK3,PDE7B,PLCH1,PRKAG2,TGFB2,TGFB3,TGFBR3,TNFRSF11B,WNT5A
Role of Osteoclasts in Rheumatoid Arthritis Signaling Pathway	5.74	0.0519	-2.673	ADAM23,ADAM8,COL1A1,COL5A3,COL6A1,COL6A2,COL6A3,COL7A1,CREB3L1,IL1R1,ITGA5,MMP23B,MMP9,PTK2B,RND1,TNFRSF11B
ABRA Signaling Pathway	5.65	0.0978	-2.333	ACTA2,ACTN1,IGF1,JUNB,MMP9,MYL9,SMTN,Tpm2,VEGFA
Semaphorin Neuronal Repulsive Signaling Pathway	5.53	0.0733	-1.667	ITGA5,ITGA8,ITGAL,ITGB4,ITGB8,MYL9,PLXNB1,PRKAG2,RND1,SEMA3E,VCAN
Caveolar-mediated Endocytosis Signaling	5.37	0.107	0.378	ACTA2,FLNC,HLA-A,ITGA5,ITGA8,ITGAL,ITGB4,ITGB8
Response to elevated platelet cytosolic Ca2+	5.2	0.0758	-1.897	ABCC4,ACTN1,FN1,IGF1,QSOX1,SERPING1,TF,TGFB2,TGFB3,VEGFA
Signaling by Rho Family GTPases	5.14	0.0524	-2.333	ACTA2,ARHGEF5,CDH10,CDH11,CYBB,ITGA5,ITGA8,ITGAL,ITGB4,ITGB8,MAP3K20,MYL9,PTK2B,RND1
Collagen degradation	4.98	0.115	-2.646	COL1A1,COL5A3,COL6A1,COL6A2,COL6A3,COL7A1,MMP9
Role of Chondrocytes in Rheumatoid Arthritis Signaling Pathway	4.95	0.0709	-2.53	FN1,IL1R1,ITGA5,MMP23B,MMP9,PLAU,PRKAG2,RIPK3,TNFRSF11B,VEGFA
Collagen chain trimerization	4.78	0.136	-2.449	COL1A1,COL5A3,COL6A1,COL6A2,COL6A3,COL7A1
Pathogen Induced Cytokine Storm Signaling Pathway	4.73	0.0431	-1.5	CLCF1,COL1A1,COL5A3,COL6A1,COL6A2,COL6A3,COL7A1,CXCL14,IL1R1,NLRC5,RIPK3,TGFB2,TGFB3,TLR3,TNFRSF11B,VEGFA
Collagen biosynthesis and modifying enzymes	4.7	0.104	-2.646	COL1A1,COL5A3,COL6A1,COL6A2,COL6A3,COL7A1,TLL1
Hematoma Resolution Signaling Pathway	4.64	0.0504	1.387	ANXA1,CLCF1,CYBB,F2R,F2RL1,MERTK,MMP23B,MMP9,PRKAG2,SOD3,TGFB2,TGFB3,TUBA8
LXR/RXR Activation	4.62	0.0732	0.333	APOE,C4A/C4B,IL1R1,LYZ,MMP9,RXRG,TF,TLR3,TNFRSF11B
RAR Activation	4.52	0.0396	-1.213	CLCF1,COL1A1,CREB3L1,ENPP1,KLF2,MMP9,PDE7B,PLAU,PRKAG2,RDH5,RND1,RXRG,SCAND1,TGFB2,TGFB3,TGFBR3,VEGFA
Osteoarthritis Pathway	4.36	0.0508	-0.378	CREB3L1,FN1,IL1R1,ITGA5,ITGA8,ITGAL,ITGB4,ITGB8,MMP9,PRKAG2,SDC4,VEGFA
ILK Signaling	4.33	0.0547	-0.707	ACTA2,ACTN1,CREB3L1,FLNC,FN1,ITGB4,ITGB8,MMP9,MYL9,RND1,VEGFA
Paxillin Signaling	4.23	0.0748	-2	ACTA2,ACTN1,ITGA5,ITGA8,ITGAL,ITGB4,ITGB8,PTK2B
Role of Tissue Factor in Cancer	4.21	0.0531	-2.714	F2R,F2RL1,FLNC,MMP9,PLAUR,PTK2B,TGFB2,TGFB3,TGFBR3,TNFRSF11B,VEGFA
Clathrin-mediated Endocytosis Signaling	4.2	0.0529	#NUM!	ACTA2,APOE,F2R,FGF1,IGF1,ITGA5,ITGB4,ITGB8,LYZ,TF,VEGFA
Molecular Mechanisms of Cancer	4.11	0.0292	-2.2	ARHGEF5,BMP7,CCRL2,CMKLR1,F2R,F2RL1,GPR155,GPR176,HTR2B,IGF1,IL1R1,IL20RB,ITGA5,ITGA8,ITGAL,ITGB4,ITGB8,MMP23B,MMP9,PRKAG2,RND1,TGFB2,TGFB3,VEGFA,WNT5A
Regulation of Actin-based Motility by Rho	4.01	0.0696	#NUM!	ACTA2,ITGA5,ITGA8,ITGAL,ITGB4,ITGB8,MYL9,RND1
Nuclear Cytoskeleton Signaling Pathway	3.98	0.05	0.302	ACTA2,CDH10,CDH11,FN1,ITGA5,ITGA8,ITGAL,ITGB4,ITGB8,TUBA8,TUBB4A
RHOGDI Signaling	3.98	0.05	2.449	ACTA2,ARHGEF5,CDH10,CDH11,ITGA5,ITGA8,ITGAL,ITGB4,ITGB8,MYL9,RND1
Regulation of Cellular Mechanics by Calpain Protease	3.88	0.0778	#NUM!	ACTN1,CAPN5,ITGA5,ITGA8,ITGAL,ITGB4,ITGB8
Sertoli Cell-Sertoli Cell Junction Signaling	3.6	0.0453	-1.508	ACTA2,ACTN1,CDH10,CDH11,CREB3L1,IL1R1,MAP3K20,TGFB3,TNFRSF11B,TUBA8,TUBB4A
Role of Osteoblasts in Rheumatoid Arthritis Signaling Pathway	3.59	0.0451	-0.302	BMP7,CLCF1,COL1A1,IGF1,MMP23B,MMP9,TGFB2,TGFB3,TNFRSF11B,VEGFA,WNT5A
Actin Cytoskeleton Signaling	3.59	0.0451	-2.449	ACTA2,ACTN1,F2R,FGF1,FN1,ITGA5,ITGA8,ITGAL,ITGB4,ITGB8,MYL9
STAT3 Pathway	3.53	0.0593	-1.342	IGF1,IL1R1,IL20RB,MAP3K20,PIM1,TGFB2,TGFBR3,VEGFA
Docosahexaenoic Acid (DHA) Signaling	3.5	0.044	0.302	CREB3L1,IGF1,KCNMA1,PLCH1,PRKAG2,RXRG,SYT4,SYT7,TGFB2,TNFRSF11B,VEGFA
RAC Signaling	3.49	0.0584	-1	CYBB,ITGA5,ITGA8,ITGAL,ITGB4,ITGB8,MCF2L,PTK2B
Integrin Signaling	3.46	0.0472	0.333	ACTA2,ACTN1,CAPN5,ITGA5,ITGA8,ITGAL,ITGB4,ITGB8,MYL9,RND1
PFKFB4 Signaling Pathway	3.45	0.102	-2	CREB3L1,FBP1,PRKAG2,TGFB2,TGFB3
Interleukin-4 and Interleukin-13 signaling	3.34	0.0636	-2.646	ANXA1,FN1,JUNB,MMP9,PIM1,TWIST1,VEGFA
Multiple Sclerosis Signaling Pathway	3.31	0.045	0.632	C1QB,CAPN5,CLCF1,HLA-A,MMP9,PARP3,PLAU,TGFB2,TGFB3,TLR3
PAK Signaling	3.18	0.0598	#NUM!	ITGA5,ITGA8,ITGAL,ITGB4,ITGB8,MYL9,PTK2B
Regulation of the Epithelial Mesenchymal Transition by Growth Factors Pathway	3.15	0.0469	-2.121	DOCK10,FGF1,FOXC2,ID2,MMP9,TGFB2,TGFB3,TNFRSF11B,TWIST1
Signaling by PDGF	3.11	0.0862	-2.236	COL5A3,COL6A1,COL6A2,COL6A3,THBS2
Regulation of the Epithelial-Mesenchymal Transition Pathway	3.1	0.0462	#NUM!	FGF1,FOXC2,ID2,LOX,MMP9,TGFB2,TGFB3,TWIST1,WNT5A
Chondroitin Sulfate Degradation (Metazoa)	3.02	0.188	#NUM!	CEMIP,HYAL1,HYAL3
HEY1 Signaling Pathway	3.02	0.0497	-2.121	BMP7,MMP23B,MMP9,PRKAG2,TGFB2,TGFB3,TGFBR3,VEGFA
L1CAM interactions	3.01	0.056	1.89	ANK3,CHL1,ITGA5,SCN7A,SHTN1,TUBA8,TUBB4A
Ephrin Receptor Signaling	3	0.0446	#NUM!	CREB3L1,EFNB2,FGF1,ITGA5,ITGA8,ITGAL,ITGB4,ITGB8,VEGFA
Actin Nucleation by ARP-WASP Complex	2.96	0.0645	#NUM!	ITGA5,ITGA8,ITGAL,ITGB4,ITGB8,RND1
Dermatan Sulfate Degradation (Metazoa)	2.94	0.176	#NUM!	CEMIP,HYAL1,HYAL3
Semaphorin interactions	2.92	0.0781	-1.342	MYL9,PLXNB1,PLXNB3,RND1,SEMA3E
Agranulocyte Adhesion and Diapedesis	2.88	0.0429	#NUM!	ACTA2,CXCL14,FN1,IL1R1,ITGA5,MMP23B,MMP9,MYL9,SDC4
Cell surface interactions at the vascular wall	2.86	0.0427	-0.333	CEACAM1,COL1A1,ESAM,FN1,ITGA5,ITGAL,MERTK,SDC4,SLC7A5
Degradation of the extracellular matrix	2.86	0.0758	-1.342	ADAM8,ELN,FN1,MMP9,TLL1
ERK/MAPK Signaling	2.81	0.0419	-1	CREB3L1,DUSP9,ITGA5,ITGA8,ITGAL,ITGB4,ITGB8,PRKAG2,PTK2B
RHO GTPase cycle	2.79	0.0311	-1.069	ABR,ACTN1,ARHGEF5,BASP1,CYBB,DOCK10,DOCK9,FILIP1,MCF2L,PLXNB1,PTK2B,RND1,SHMT2,STBD1
White Adipose Tissue Browning Pathway	2.76	0.0507	-0.816	BMP7,CREB3L1,DIO2,FOXC2,PRKAG2,RXRG,VEGFA
Ephrin A Signaling	2.74	0.0504	1.134	ARHGEF5,CYBB,IGF1,MYL9,PRKAG2,TGFB2,VEGFA
Protein Kinase A Signaling	2.69	0.0316	-0.333	CREB3L1,DUSP9,ENPP1,FLNC,MYL9,PDE7B,PLCH1,PRKAG2,PTK2B,PTPN5,PTPRJ,TGFB2,TGFB3
Glioma Invasiveness Signaling	2.66	0.0685	-2	F2R,MMP9,PLAU,PLAUR,RND1
Colorectal Cancer Metastasis Signaling	2.65	0.0369	-1.633	MLH1,MMP23B,MMP9,PRKAG2,RND1,TGFB2,TGFB3,TLR3,VEGFA,WNT5A
Acute Phase Response Signaling	2.64	0.0432	0	C1QB,C4A/C4B,CP,FN1,IL1R1,SERPING1,TF,TNFRSF11B
Gap Junction Signaling	2.57	0.0338	-1.508	ACTA2,CREB3L1,GJB2,GRIK2,HTR2B,IGF1,PLCH1,PRKAG2,TNFRSF11B,TUBA8,TUBB4A
Sleep REM Signaling Pathway	2.57	0.0541	-0.816	CLCF1,CREB3L1,GADD45B,PRKAG2,TGFB2,TGFB3
Myelination Signaling Pathway	2.55	0.0336	-0.905	BMP7,CREB3L1,ID2,IGF1,ITGB4,ITGB8,MTHFD2,PRKAG2,PTK2B,RXRG,WNT5A
Apelin Cardiac Fibroblast Signaling Pathway	2.55	0.13	#NUM!	PRKAG2,TGFB2,TGFB3
NAD Signaling Pathway	2.54	0.0464	-2.646	IGF1,NMNAT3,PARP3,PRKAG2,SLC7A5,TGFB2,VEGFA
Role of JAK family kinases in IL-6-type Cytokine Signaling	2.51	0.0633	-1.342	CLCF1,JUNB,TGFB2,TGFB3,VEGFA
Factors Promoting Cardiogenesis in Vertebrates	2.51	0.0458	-0.816	BMP7,CREB3L1,PLCH1,TGFB2,TGFB3,TGFBR3,WNT5A
Breast Cancer Regulation by Stathmin1	2.47	0.0269	-2.84	ARHGEF5,CCRL2,CMKLR1,CREB3L1,F2R,F2RL1,GPR155,GPR176,HTR2B,IGF1,MMP9,PRKAG2,TGFB2,TUBA8,TUBB4A,VEGFA
FAT10 Cancer Signaling Pathway	2.46	0.08	-1	TGFB2,TGFB3,TGFBR3,TNFRSF11B
Neuregulin Signaling	2.46	0.0513	#NUM!	ERRFI1,ITGA5,ITGA8,ITGAL,ITGB4,ITGB8
Pulmonary Healing Signaling Pathway	2.45	0.0402	-0.707	MMP23B,MMP9,PRKAG2,TGFB2,TGFB3,TNFRSF11B,VEGFA,WNT5A
Virus Entry via Endocytic Pathways	2.44	0.0508	-0.447	ACTA2,FLNC,HLA-A,ITGA5,ITGB4,ITGB8
Transcriptional regulation by RUNX2	2.43	0.0784	-2	COL1A1,ITGA5,ITGBL1,TWIST1
ID1 Signaling Pathway	2.42	0.0398	-1.414	FN1,MMP9,PLXNB1,TGFB2,TGFB3,TGFBR3,TNFRSF11B,VEGFA
S100 Family Signaling Pathway	2.41	0.0246	-2.524	ANXA1,CCRL2,CMKLR1,CREB3L1,CYBB,F2R,F2RL1,GPR155,GPR176,HTR2B,MMP23B,MMP9,PLCH1,PRKAG2,TGFB2,TGFB3,Tpm2,VEGFA,WNT5A
Microautophagy Signaling Pathway	2.4	0.0437	#NUM!	COL1A1,COL5A3,COL6A1,COL6A2,COL6A3,COL7A1,PRKAG2
Signaling by TGF-beta Receptor Complex	2.37	0.0755	0	ITGA8,ITGB8,TGFB2,TGFB3
Neutrophil Extracellular Trap Signaling Pathway	2.34	0.03	1.732	C1QB,COL1A1,COL5A3,COL6A1,COL6A2,COL6A3,COL7A1,CYBB,ITGAL,MMP9,PLCH1,RIPK3
ROBO SLIT Signaling Pathway	2.28	0.0472	1.633	ENAH,MYL9,PRKAG2,ROBO2,SLIT3,VEGFA
GP6 Signaling Pathway	2.28	0.0472	-2.449	COL1A1,COL5A3,COL6A1,COL6A2,COL6A3,COL7A1
Folate Transformations I	2.28	0.222	#NUM!	MTHFD2,SHMT2
Germ Cell-Sertoli Cell Junction Signaling	2.26	0.0412	#NUM!	ACTA2,ACTN1,RND1,TGFB2,TGFB3,TUBA8,TUBB4A
Cell junction organization	2.23	0.0543	-1.342	ACTN1,CDH10,CDH11,FLNC,ITGB4
Synaptogenesis Signaling Pathway	2.2	0.0317	-0.333	APOE,CDH10,CDH11,CREB3L1,EFNB2,LRRTM2,PRKAG2,SYT4,SYT7,THBS2
Gα12/13 Signaling	2.19	0.0451	-0.816	CDH10,CDH11,F2R,F2RL1,MYL9,PTK2B
Prostanoid Biosynthesis	2.19	0.2	#NUM!	CYP2S1,PTGIS
GADD45 Signaling	2.18	0.0667	-1	GADD45B,GADD45G,TGFB2,TGFB3
Neuroinflammation Signaling Pathway	2.18	0.0315	1	BACE2,CREB3L1,CYBB,HLA-A,IL1R1,MMP9,TGFB2,TGFB3,TGFBR3,TLR3
Neutrophil degranulation	2.15	0.0273	0.277	ADAM8,ATP8A1,CEACAM1,CYBB,GLIPR1,ITGAL,LYZ,MMP9,PLAU,PLAUR,PTPRJ,QSOX1,STBD1
NCAM signaling for neurite out-growth	2.15	0.0656	-2	COL5A3,COL6A1,COL6A2,COL6A3
Hereditary Breast Cancer Signaling	2.11	0.0435	0	GADD45B,GADD45G,IGF1,MLH1,TGFB2,VEGFA
Airway Inflammation in Asthma	2.1	0.0909	#NUM!	MMP9,TGFB2,TGFB3
Role of Osteoblasts, Osteoclasts and Chondrocytes in Rheumatoid Arthritis	2.1	0.0351	#NUM!	BMP7,COL1A1,IGF1,IL1R1,ITGA5,PTK2B,TNFRSF11B,WNT5A
MSP-RON Signaling in Cancer Cells Pathway	2.08	0.0429	-2.236	ACTA2,CREB3L1,ITGB4,PLAUR,PTK2B,VEGFA
Gap junction trafficking and regulation	2.07	0.0882	#NUM!	GJB2,TUBA8,TUBB4A
Coagulation System	2.03	0.0857	#NUM!	F2R,PLAU,PLAUR
CREB Signaling in Neurons	2.02	0.0247	-1.604	CCRL2,CMKLR1,CREB3L1,F2R,F2RL1,GPR155,GPR176,GRIK2,HTR2B,IGF1,PLCH1,PRKAG2,TGFB2,TGFBR3,VEGFA
Remodeling of Epithelial Adherens Junctions	1.99	0.0588	#NUM!	ACTA2,ACTN1,TUBA8,TUBB4A
Leukocyte Extravasation Signaling	1.97	0.0363	-1.633	ACTA2,ACTN1,CYBB,ITGAL,MMP23B,MMP9,PTK2B
Complement System	1.96	0.0811	#NUM!	C1QB,C4A/C4B,SERPING1
Metabolism of folate and pterines	1.96	0.154	#NUM!	MTHFD2,SHMT2
Dissolution of Fibrin Clot	1.96	0.154	#NUM!	PLAU,PLAUR
WNT/SHH Axonal Guidance Signaling Pathway	1.96	0.0403	0.816	PRKAG2,SEMA3B,SEMA3E,SEMA3G,TRPC4,WNT5A
PTEN Signaling	1.93	0.0397	#NUM!	ITGA5,ITGA8,ITGAL,ITGB4,ITGB8,TGFBR3
Thio-molybdenum Cofactor Biosynthesis	1.91	1	#NUM!	MOCOS
Asparagine Biosynthesis I	1.91	1	#NUM!	ASNS
Inhibition of Matrix Metalloproteases	1.9	0.0769	#NUM!	MMP23B,MMP9,THBS2
LGI-ADAM interactions	1.9	0.143	#NUM!	ADAM23,LGI2
Cellular Effects of Sildenafil (Viagra)	1.89	0.0233	0.5	ACTA2,CAPN5,CCRL2,CMKLR1,CREB3L1,F2R,F2RL1,GPR155,GPR176,HTR2B,MYL9,PRKAG2,TGFB2,TGFB3,TGFBR3,VEGFA
PI3K/AKT Signaling	1.89	0.035	#NUM!	IL1R1,IL20RB,ITGA5,ITGA8,ITGAL,ITGB4,ITGB8
Necroptosis Signaling Pathway	1.88	0.0387	0.816	CAPN5,CYBB,MERTK,RIPK3,TLR3,TNFRSF11B
Human Embryonic Stem Cell Pluripotency	1.88	0.0348	-1.89	BMP7,DUSP9,ID2,KLF2,TGFB2,TGFB3,WNT5A
Phagosome Formation	1.85	0.023	-1	CCRL2,CMKLR1,F2R,F2RL1,FN1,GPR155,GPR176,HTR2B,ITGA5,ITGA8,ITGAL,ITGB4,ITGB8,MYL9,PTK2B,TLR3
LPS/IL-1 Mediated Inhibition of RXR Function	1.81	0.0311	-1	ABCC4,APOE,CHST2,CYP2S1,IL1R1,NDST3,SOD3,TNFRSF11B
HIF1α Signaling	1.79	0.0335	-1.89	CYBB,IGF1,MMP23B,MMP9,TF,TGFB2,VEGFA
Airway Pathology in Chronic Obstructive Pulmonary Disease	1.79	0.0424	#NUM!	CLCF1,FGF1,MMP9,TGFB2,TGFB3
Smooth Muscle Contraction	1.79	0.0698	#NUM!	ACTA2,ANXA1,MYL9
VDR/RXR Activation	1.79	0.0513	#NUM!	IGFBP5,RXRG,SEMA3B,TGFB2
Activin Inhibin Signaling Pathway	1.77	0.0332	-1.134	COL1A1,IL1R1,TGFB2,TGFB3,TGFBR3,TLR3,TNFRSF11B
Cardiac Hypertrophy Signaling	1.77	0.0307	-1.89	IGF1,MAPKAPK3,MYL9,PLCH1,PRKAG2,RND1,TGFB2,TGFB3
Signaling by MET	1.77	0.0506	-1	COL1A1,COL5A3,FN1,PTPRJ
p38 MAPK Signaling	1.76	0.0417	-1	CREB3L1,IL1R1,MAPKAPK3,TGFB2,TGFB3
Glycosaminoglycan metabolism	1.75	0.05	0	B3GNT3,NDST3,SDC4,VCAN
G alpha (12/13) signalling events	1.75	0.05	-1	ABR,ARHGEF5,MCF2L,PLXNB1
IL-17A Signaling in Fibroblasts	1.75	0.05	-2	ACTA2,COL1A1,FN1,LOX
HMGB1 Signaling	1.73	0.0359	-2	CLCF1,IL1R1,RND1,TGFB2,TGFB3,TNFRSF11B
Autophagy	1.71	0.0323	0.816	CREB3L1,IGF1,PRKAG2,SLC7A5,TGFB2,TNFRSF11B,VEGFA
Cytosolic sensors of pathogen-associated DNA	1.71	0.0652	#NUM!	IFI16,RIPK3,TLR3
FAK Signaling	1.71	0.0203	-1.528	CAPN5,CCRL2,CMKLR1,COL1A1,EFNB2,F2R,F2RL1,GPR155,GPR176,HTR2B,IL1R1,IL20RB,ITGA5,ITGA8,ITGAL,ITGB4,ITGB8,MMP9,TGFB2,TGFB3,TGFBR3
Glutaminergic Receptor Signaling Pathway (Enhanced)	1.68	0.0277	-0.333	CREB3L1,GRIK2,KCNK2,PLCH1,PRKAG2,SCN7A,SLC38A1,TGFB2,TGFB3
IL-27 Signaling Pathway	1.66	0.0391	0.447	GADD45G,HLA-A,IL1R1,TLR3,TNFRSF11B
TR/RXR Activation	1.66	0.0391	-0.447	COL6A3,DIO2,ITGA5,RXRG,VEGFA
Role of Macrophages, Fibroblasts and Endothelial Cells in Rheumatoid Arthritis	1.62	0.027	0.333	CREB3L1,F2RL1,FN1,IL1R1,PLCH1,TLR3,TNFRSF11B,VEGFA,WNT5A
IL-12 Signaling and Production in Macrophages	1.61	0.0307	0.378	APOE,COL1A1,LYZ,PRKAG2,TGFB2,TGFB3,TLR3
Eicosanoid Signaling	1.61	0.0286	-0.378	ABCC4,CREB3L1,KCNMA1,MAPKAPK3,PLCH1,PRKAG2,PTGIS,VEGFA
Glycine Degradation (Creatine Biosynthesis)	1.61	0.5	#NUM!	GATM
Glycine Biosynthesis I	1.61	0.5	#NUM!	SHMT2
HGF Signaling	1.6	0.0379	#NUM!	ITGA5,ITGA8,ITGAL,ITGB4,ITGB8
Tight Junction Signaling	1.59	0.0333	#NUM!	ACTA2,MYL9,PRKAG2,TGFB2,TGFB3,TNFRSF11B
Atherosclerosis Signaling	1.59	0.0376	-0.447	APOE,COL1A1,COL5A3,LYZ,MMP9
Amyloid Processing	1.59	0.0588	#NUM!	BACE2,CAPN5,PRKAG2
Immunogenic Cell Death Signaling Pathway	1.58	0.0444	-1	ANXA1,RIPK3,TLR3,TNFRSF11B
CLEAR Signaling Pathway	1.57	0.0281	0.378	CREB3L1,IGF1,PRKAG2,TGFB2,TGFBR3,TLR3,TNFRSF11B,VEGFA
Crosstalk between Dendritic Cells and Natural Killer Cells	1.57	0.044	#NUM!	ACTA2,HLA-A,ITGAL,TLR3
DHCR24 Signaling Pathway	1.54	0.0365	0.447	APOE,C4A/C4B,IGF1,RXRG,TF
Sertoli Cell-Germ Cell Junction Signaling Pathway (Enhanced)	1.54	0.0297	-1.134	ACTA2,IL1R1,MMP9,PRKAG2,TGFB2,TGFB3,TNFRSF11B
FXR/RXR Activation	1.52	0.0321	0	APOE,CLCF1,FBP1,PRKAG2,TGFB2,TGFB3
IL-17 Signaling	1.52	0.0321	-0.816	CLCF1,MMP9,TGFB2,TGFB3,TNFRSF11B,VEGFA
Pyroptosis Signaling Pathway	1.52	0.0426	1	IL1R1,PRKAG2,TLR3,TNFRSF11B
Granulocyte Adhesion and Diapedesis	1.5	0.0317	#NUM!	CXCL14,IL1R1,MMP23B,MMP9,SDC4,TNFRSF11B
CSDE1 Signaling Pathway	1.49	0.0536	#NUM!	FN1,SDC4,TNC
Serotonin Receptor Signaling	1.47	0.0235	-1.508	CREB3L1,FBP1,HTR2B,MMP9,PLAUR,PLCH1,PRKAG2,RND1,TGFB2,TGFB3,TRPC4
PPARα/RXRα Activation	1.46	0.0309	-0.447	IL1R1,PLCH1,PRKAG2,TGFB2,TGFB3,TGFBR3
VEGF Signaling	1.45	0.0404	-2	ACTA2,ACTN1,PTK2B,VEGFA
Thyronamine and Iodothyronamine Metabolism	1.43	0.333	#NUM!	DIO2
Thyroid Hormone Metabolism I (via Deiodination)	1.43	0.333	#NUM!	DIO2
Potassium Channels	1.4	0.0388	1	KCNA2,KCNA6,KCNK2,KCNMA1
Transport of inorganic cations/anions and amino acids/oligopeptides	1.39	0.0385	0	SLC12A2,SLC38A1,SLC4A8,SLC7A5
CDX Gastrointestinal Cancer Signaling Pathway	1.39	0.0297	0.816	BMP7,CLCF1,CYBB,TGFB2,TGFB3,WNT5A
WNT ligand biogenesis and trafficking	1.38	0.0769	#NUM!	WLS,WNT5A
Cachexia Signaling Pathway	1.38	0.0245	0.333	CAPN5,CLCF1,IGF1,IL1R1,PRKAG2,TGFB2,TGFB3,TGFBR3,TNFRSF11B
Relaxin Signaling	1.35	0.0323	#NUM!	ENPP1,MMP9,PDE7B,PRKAG2,VEGFA
PD-1, PD-L1 cancer immunotherapy pathway	1.35	0.0374	#NUM!	HLA-A,TGFB2,TGFB3,TNFRSF11B
Role of Pattern Recognition Receptors in Recognition of Bacteria and Viruses	1.34	0.0321	#NUM!	C1QB,CLCF1,TGFB2,TGFB3,TLR3
Signaling by VEGF	1.34	0.037	-1	CYBB,MAPKAPK3,PTK2B,VEGFA
Ovarian Cancer Signaling	1.32	0.0316	#NUM!	MLH1,MMP9,PRKAG2,VEGFA,WNT5A
IL-8 Signaling	1.32	0.0286	-1.342	CYBB,MMP9,MYL9,PTK2B,RND1,VEGFA
Neurotransmitter uptake and metabolism In glial cells	1.31	0.25	#NUM!	SLC38A1
WNT/Ca+ pathway	1.31	0.0455	#NUM!	CREB3L1,PLCH1,WNT5A
Activation of kainate receptors upon glutamate binding	1.27	0.0667	#NUM!	GRIK2,NCALD
HOTAIR Regulatory Pathway	1.27	0.0307	-2.236	COL1A1,MMP23B,MMP9,TWIST1,WNT5A
Transcriptional Regulatory Network in Embryonic Stem Cells	1.26	0.0305	-1.342	IGF1,TGFB2,TGFB3,TGFBR3,WNT5A
RHO GTPases activate IQGAPs	1.25	0.0645	#NUM!	TUBA8,TUBB4A
Amyotrophic Lateral Sclerosis Signaling	1.24	0.0345	1	CAPN5,GRIK2,IGF1,VEGFA
Bladder Cancer Signaling	1.24	0.0345	#NUM!	FGF1,MMP23B,MMP9,VEGFA
Calcium Signaling	1.24	0.0273	#NUM!	ACTA2,CREB3L1,MYL9,PRKAG2,Tpm2,TRPC4
G-Protein Coupled Receptor Signaling	1.24	0.0199	-2.309	CCRL2,CMKLR1,CREB3L1,DUSP9,ENPP1,F2R,F2RL1,GPR155,GPR176,HTR2B,MYL9,PDE7B,PRKAG2,PTK2B
Translocation of SLC2A4 (GLUT4) to the plasma membrane	1.23	0.0423	#NUM!	PRKAG2,TUBA8,TUBB4A
Toll Like Receptor 3 (TLR3) Cascade	1.22	0.0625	#NUM!	RIPK3,TLR3
Superpathway of Serine and Glycine Biosynthesis I	1.22	0.2	#NUM!	SHMT2
Tetrahydrofolate Salvage from 5,10-methenyltetrahydrofolate	1.22	0.2	#NUM!	MTHFD2
dTMP De Novo Biosynthesis	1.22	0.2	#NUM!	SHMT2
Folate Polyglutamylation	1.22	0.2	#NUM!	SHMT2
Hepatic Cholestasis	1.22	0.0269	-0.816	CLCF1,IL1R1,PRKAG2,TGFB2,TGFB3,TNFRSF11B
Glucocorticoid Receptor Signaling	1.21	0.0206	#NUM!	ANXA1,FBP1,HLA-A,IGF1,IL1R1,IL20RB,MMP9,PLAU,PRKAG2,RXRG,TGFB2,TGFB3
Amyloid fiber formation	1.2	0.0411	#NUM!	APOE,LYZ,TGFBI
Activation of Matrix Metalloproteinases	1.2	0.0606	#NUM!	MMP9,SPOCK3
NAFLD Signaling Pathway	1.19	0.0265	0	CLCF1,PRKAG2,TGFB2,TGFB3,TLR3,TNFRSF11B
Inhibition of Angiogenesis by TSP1	1.18	0.0588	#NUM!	MMP9,VEGFA
WNT/β-catenin Signaling	1.17	0.0287	-0.447	SOX5,TGFB2,TGFB3,TGFBR3,WNT5A
Plasma lipoprotein assembly, remodeling, and clearance	1.16	0.0395	#NUM!	APOBR,APOE,LIPG
Macropinocytosis Signaling	1.16	0.0395	#NUM!	ITGA5,ITGB4,ITGB8
RHOA Signaling	1.16	0.0323	-2	ACTA2,IGF1,MYL9,PTK2B
TREM1 Signaling	1.15	0.039	#NUM!	ITGA5,NLRC5,TLR3
Creatine metabolism	1.14	0.167	#NUM!	GATM
Glycerol Degradation I	1.14	0.167	#NUM!	Gk
NAD Biosynthesis III	1.14	0.167	#NUM!	NMNAT3
Pancreatic Adenocarcinoma Signaling	1.14	0.0317	#NUM!	MMP9,TGFB2,TGFB3,VEGFA
Transcriptional regulation by the AP-2 (TFAP2) family of transcription factors	1.13	0.0556	#NUM!	APOE,VEGFA
Detoxification of Reactive Oxygen Species	1.11	0.0541	#NUM!	CYBB,SOD3
IL-6 Signaling	1.11	0.031	-1	COL1A1,IL1R1,TNFRSF11B,VEGFA
Regulation of eIF4 and p70S6K Signaling	1.09	0.0272	#NUM!	ITGA5,ITGA8,ITGAL,ITGB4,ITGB8
Senescence Pathway	1.09	0.0234	-1.134	CAPN5,GADD45B,GADD45G,MAPKAPK3,TGFB2,TGFB3,TGFBR3
Ferroptosis Signaling Pathway	1.09	0.0305	#NUM!	CYBB,PRKAG2,SLC38A1,TF
NAD Biosynthesis from 2-amino-3-carboxymuconate Semialdehyde	1.08	0.143	#NUM!	NMNAT3
NAD Salvage Pathway III	1.08	0.143	#NUM!	NMNAT3
Formation of Fibrin Clot (Clotting Cascade)	1.07	0.0513	#NUM!	F2R,SERPING1
NGF-stimulated transcription	1.07	0.0513	#NUM!	ID2,JUNB
Antigen Presentation Pathway	1.07	0.0513	#NUM!	HLA-A,NLRC5
Activation of NMDA receptors and postsynaptic events	1.06	0.0357	#NUM!	PRKAG2,TUBA8,TUBB4A
Macrophage Classical Activation Signaling Pathway	1.06	0.0265	-0.447	CLCF1,CYBB,MERTK,TGFB2,TGFB3
NOD1/2 Signaling Pathway	1.06	0.0265	0.447	CLCF1,TGFB2,TGFB3,TLR3,TNFAIP3
Pyrimidine Ribonucleotides Interconversion	1.05	0.05	#NUM!	NME6,NUDT16
Parkinson's Signaling Pathway	1.05	0.0228	-0.378	ACTA2,CLCF1,TGFB2,TGFB3,TLR3,TUBA8,TUBB4A
SNARE Signaling Pathway	1.04	0.0294	0	MYL9,PRKAG2,SYT4,SYT7
Pancreatic Secretion Signaling Pathway	1.04	0.0242	0	ARHGEF5,KCNMA1,LIPG,PLCH1,PRKAG2,SLC12A2
Production of Nitric Oxide and Reactive Oxygen Species in Macrophages	1.04	0.0262	1	APOE,CYBB,LYZ,RND1,TNFRSF11B
Autism Signaling Pathway	1.04	0.0227	-0.378	CLCF1,HLA-A,IGF1,PRKAG2,TGFB2,TGFB3,WNT5A
Regulation of the Epithelial Mesenchymal Transition in Development Pathway	1.02	0.0345	#NUM!	LOX,TWIST1,WNT5A
Histidine Degradation III	1.02	0.125	#NUM!	MTHFD2
Superoxide Radicals Degradation	1.02	0.125	#NUM!	SOD3
Xenobiotic Metabolism CAR Signaling Pathway	1.02	0.0258	0.447	CHST2,NDST3,SCAND1,SOD3,UGT8
Adipogenesis pathway	1.02	0.0288	1	BMP7,FGF1,FOXC2,WNT5A
Intrinsic Prothrombin Activation Pathway	1.02	0.0476	#NUM!	COL1A1,COL5A3
Xenobiotic Metabolism PXR Signaling Pathway	1.01	0.0256	-0.447	CHST2,NDST3,PRKAG2,SCAND1,UGT8
CGAS-STING Signaling Pathway	1.01	0.0286	-1	CLCF1,ENPP1,TGFB2,TGFB3
Assembly and cell surface presentation of NMDA receptors	1	0.0465	#NUM!	TUBA8,TUBB4A
Aggrephagy	1	0.0465	#NUM!	TUBA8,TUBB4A
Pyrimidine Ribonucleotides De Novo Biosynthesis	1	0.0465	#NUM!	NME6,NUDT16
Natural Killer Cell Signaling	0.992	0.0253	0.447	COL1A1,COL5A3,HLA-A,ITGAL,PTK2B
Class A/1 (Rhodopsin-like receptors)	0.99	0.0221	-1.89	ANXA1,CCRL2,CMKLR1,F2R,F2RL1,HTR2B,PENK
Signaling by Retinoic Acid	0.983	0.0455	#NUM!	RDH5,RXRG
Retinoid metabolism and transport	0.983	0.0455	#NUM!	APOE,SDC4
Factors involved in megakaryocyte development and platelet production	0.98	0.033	#NUM!	DOCK10,DOCK9,ZFPM1
Adrenergic Receptor Signaling Pathway (Enhanced)	0.978	0.025	0.447	CLCF1,PLCH1,PRKAG2,TGFB2,TGFB3
Lipophagy	0.972	0.111	#NUM!	PRKAG2
Leucine Degradation I	0.972	0.111	#NUM!	BCAT1
Carboxyterminal post-translational modifications of tubulin	0.967	0.0444	#NUM!	TUBA8,TUBB4A
GPER1 signaling	0.967	0.0444	#NUM!	FN1,ITGA5
Coronavirus Replication Pathway	0.967	0.0444	#NUM!	TUBA8,TUBB4A
Endocannabinoid Cancer Inhibition Pathway	0.952	0.0272	#NUM!	CREB3L1,PRKAG2,TWIST1,VEGFA
tRNA Splicing	0.951	0.0435	#NUM!	ENPP1,PDE7B
EPH-Ephrin signaling	0.949	0.0319	#NUM!	EFNB2,MMP9,MYL9
Role of IL-17F in Allergic Inflammatory Airway Diseases	0.936	0.0426	#NUM!	CREB3L1,IGF1
Dilated Cardiomyopathy Signaling Pathway	0.929	0.0267	#NUM!	ACTA2,CNN1,MYL9,PRKAG2
Death Receptor Signaling	0.929	0.0312	#NUM!	ACTA2,PARP3,TNFRSF21
Salvage Pathways of Pyrimidine Ribonucleotides	0.919	0.0309	#NUM!	NME6,PIM1,UCK2
TGF-β Signaling	0.919	0.0309	#NUM!	BMP7,TGFB2,TGFB3
Corticotropin Releasing Hormone Signaling	0.914	0.0263	#NUM!	CREB3L1,NR4A1,PRKAG2,VEGFA
Nonhomologous End-Joining (NHEJ)	0.906	0.0408	#NUM!	LIG4,UIMC1
IL-10 Signaling	0.899	0.026	-2	CREB3L1,HLA-A,IL1R1,PRKAG2
Netrin-1 signaling	0.892	0.04	#NUM!	SLIT3,TRPC4
NR1H2 and NR1H3-mediated signaling	0.892	0.04	#NUM!	APOE,ARL4C
MYC Mediated Apoptosis Signaling	0.892	0.04	#NUM!	PRKAG2,TNFRSF11B
Dermatan Sulfate Biosynthesis (Late Stages)	0.892	0.04	#NUM!	CHST2,NDST3
Aspartate and asparagine metabolism	0.89	0.0909	#NUM!	ASNS
Oleate Biosynthesis II (Animals)	0.89	0.0909	#NUM!	Scd4
Glycine Betaine Degradation	0.89	0.0909	#NUM!	SHMT2
p75 NTR receptor-mediated signalling	0.89	0.03	#NUM!	ABR,ARHGEF5,MCF2L
ATM Signaling	0.89	0.03	#NUM!	CREB3L1,GADD45B,GADD45G
COPI-mediated anterograde transport	0.871	0.0294	#NUM!	ANK3,TUBA8,TUBB4A
Chronic Myeloid Leukemia Signaling	0.871	0.0216	-0.816	MMP9,PLCH1,PRKAG2,TGFB2,TGFB3,WNT5A
Epithelial Adherens Junction Signaling	0.87	0.0253	-1	FGF1,PRKAG2,TGFB2,TGFBR3
GP1b-IX-V activation signalling	0.855	0.0833	#NUM!	COL1A1
Tryptophan catabolism	0.855	0.0833	#NUM!	SLC7A5
Estrogen Receptor Signaling	0.855	0.0196	-1.89	CREB3L1,IGF1,MMP23B,MMP9,MYL9,PLCH1,PRKAG2,VEGFA
Chondroitin Sulfate Biosynthesis (Late Stages)	0.851	0.0377	#NUM!	CHST2,NDST3
IGF-1 Signaling	0.845	0.0286	#NUM!	IGF1,IGFBP5,PRKAG2
Role of NFAT in Cardiac Hypertrophy	0.829	0.0223	-1.342	IGF1,PLCH1,PRKAG2,TGFB2,TGFB3
Phagosome Maturation	0.828	0.0244	#NUM!	CYBB,HLA-A,TUBA8,TUBB4A
PPAR Signaling	0.827	0.028	#NUM!	IL1R1,SCAND1,TNFRSF11B
HSP90 chaperone cycle for steroid hormone receptors in the presence of ligand	0.825	0.0364	#NUM!	TUBA8,TUBB4A
Thrombin Signaling	0.823	0.0222	#NUM!	ARHGEF5,F2R,MYL9,PLCH1,RND1
Trafficking and processing of endosomal TLR	0.823	0.0769	#NUM!	TLR3
Platelet Aggregation (Plug Formation)	0.823	0.0769	#NUM!	COL1A1
Azathioprine ADME	0.823	0.0769	#NUM!	ABCC4
NAD biosynthesis II (from tryptophan)	0.823	0.0769	#NUM!	NMNAT3
ISGylation Signaling Pathway	0.819	0.0278	#NUM!	ITGAL,LIPG,TLR3
Folate Signaling Pathway	0.813	0.0357	#NUM!	MTHFD2,SHMT2
Neurexins and neuroligins	0.801	0.0351	#NUM!	LRRTM2,SYT7
Carnitine metabolism	0.794	0.0714	#NUM!	PRKAG2
Regulation of TP53 Activity through Association with Co-factors	0.794	0.0714	#NUM!	ZNF385A
DNA Double-Strand Break Repair by Non-Homologous End Joining	0.794	0.0714	#NUM!	LIG4
RUNX1 regulates megakaryocyte differentiation and platelet function	0.789	0.0345	#NUM!	MYL9,ZFPM1
Iron uptake and transport	0.789	0.0345	#NUM!	CP,TF
Ribonucleotide Reductase Signaling Pathway	0.783	0.0234	-2	CREB3L1,MMP9,PARP3,VEGFA
Glioblastoma Multiforme Signaling	0.783	0.0234	#NUM!	IGF1,PLCH1,RND1,WNT5A
Metabolism of water-soluble vitamins and cofactors	0.777	0.0339	#NUM!	ENPP1,MOCOS
Synthesis of Prostaglandins (PG) and Thromboxanes (TX)	0.766	0.0667	#NUM!	PTGIS
Mismatch Repair	0.766	0.0667	#NUM!	MLH1
Platelet Adhesion to exposed collagen	0.766	0.0667	#NUM!	COL1A1
Response of EIF2AK1 (HRI) to heme deficiency	0.766	0.0667	#NUM!	ASNS
Retinoic acid Mediated Apoptosis Signaling	0.766	0.0333	#NUM!	PARP3,RXRG
Triacylglycerol Degradation	0.766	0.0333	#NUM!	LIPG,NDST3
PCP (Planar Cell Polarity) Pathway	0.766	0.0333	#NUM!	JUNB,WNT5A
G alpha (q) signalling events	0.764	0.023	-2	ANXA1,F2R,F2RL1,HTR2B
NRF2-mediated Oxidative Stress Response	0.759	0.0211	#NUM!	ABCC4,ACTA2,CYP2S1,JUNB,SOD3
Superpathway of Inositol Phosphate Compounds	0.759	0.0211	#NUM!	DUSP9,ENPP1,ITPKC,PLCH1,PTPRJ
Signaling by ROBO receptors	0.755	0.0259	#NUM!	ENAH,ROBO2,SLIT3
Kinesins	0.755	0.0328	#NUM!	TUBA8,TUBB4A
Semaphorin Signaling in Neurons	0.755	0.0328	#NUM!	PLXNB1,RND1
Chondroitin Sulfate Biosynthesis	0.755	0.0328	#NUM!	CHST2,NDST3
Role of JAK2 in Hormone-like Cytokine Signaling	0.744	0.0323	#NUM!	IGF1,VEGFA
Signal regulatory protein family interactions	0.741	0.0625	#NUM!	PTK2B
Glutaryl-CoA Degradation	0.741	0.0625	#NUM!	CYP2S1
Dermatan Sulfate Biosynthesis	0.733	0.0317	#NUM!	CHST2,NDST3
Sphingosine-1-phosphate Signaling	0.725	0.025	#NUM!	PLCH1,PTK2B,RND1
Signaling by Type 1 Insulin-like Growth Factor 1 Receptor (IGF1R)	0.717	0.0588	#NUM!	IGF1
Isoleucine Degradation I	0.717	0.0588	#NUM!	BCAT1
1D-myo-inositol Hexakisphosphate Biosynthesis II (Mammalian)	0.717	0.0588	#NUM!	ITPKC
D-myo-inositol (1,3,4)-trisphosphate Biosynthesis	0.717	0.0588	#NUM!	ITPKC
Ion channel transport	0.711	0.0219	1	ATP8A1,RIPK3,TRPC4,TRPM3
Neuroprotective Role of THOP1 in Alzheimer's Disease	0.711	0.0246	#NUM!	HLA-A,MMP9,PRKAG2
Glutamate Receptor Signaling	0.703	0.0303	#NUM!	GRIK2,SLC38A1
Nicotinate metabolism	0.695	0.0556	#NUM!	PTGIS
Metabolism of amine-derived hormones	0.695	0.0556	#NUM!	DIO2
Unfolded Protein Response (UPR)	0.695	0.0556	#NUM!	CREB3L1
Branched-chain amino acid catabolism	0.695	0.0556	#NUM!	BCAT1
Mismatch Repair in Eukaryotes	0.695	0.0556	#NUM!	MLH1
MicroRNA Biogenesis Signaling Pathway	0.689	0.0214	-2	IGF1,TGFB2,TGFB3,VEGFA
Nicotine Degradation II	0.683	0.0294	#NUM!	CYP2S1,INMT
14-3-3-mediated Signaling	0.677	0.0236	#NUM!	PLCH1,TUBA8,TUBB4A
RHO GTPases activate CIT	0.674	0.0526	#NUM!	MYL9
RHO GTPases Activate ROCKs	0.674	0.0526	#NUM!	MYL9
Agrin Interactions at Neuromuscular Junction	0.674	0.029	#NUM!	ACTA2,Nrg1
Phospholipases	0.674	0.029	#NUM!	LIPG,PLCH1
Cell Cycle: G1/S Checkpoint Regulation	0.674	0.029	#NUM!	TGFB2,TGFB3
Macrophage Alternative Activation Signaling Pathway	0.673	0.0211	-1	CREB3L1,RXRG,TGFB2,TGFB3
Interleukin-1 family signaling	0.663	0.0233	#NUM!	IL1R1,PELI2,PTPN5
Sperm Motility	0.663	0.0195	#NUM!	MERTK,PLCH1,PRKAG2,PTK2B,SLC12A2
SUMOylation of transcription factors	0.654	0.05	#NUM!	HIC1
Receptor-type tyrosine-protein phosphatases	0.654	0.05	#NUM!	SLITRK2
Synthesis, secretion, and deacylation of Ghrelin	0.654	0.05	#NUM!	IGF1
Valine Degradation I	0.654	0.05	#NUM!	BCAT1
Apelin Liver Signaling Pathway	0.654	0.05	#NUM!	COL1A1
Melatonin Signaling	0.646	0.0278	#NUM!	PLCH1,PRKAG2
Basal Cell Carcinoma Signaling	0.646	0.0278	#NUM!	BMP7,WNT5A
Synaptic Long Term Potentiation	0.644	0.0227	#NUM!	CREB3L1,PLCH1,PRKAG2
P2Y Purinergic Receptor Signaling Pathway	0.638	0.0226	#NUM!	CREB3L1,PLCH1,PRKAG2
RHO GTPases activate PAKs	0.636	0.0476	#NUM!	MYL9
Nucleotide salvage	0.636	0.0476	#NUM!	UCK2
Granzyme A Signaling	0.629	0.027	#NUM!	F2R,FN1
D-myo-inositol-5-phosphate Metabolism	0.627	0.0201	#NUM!	DUSP9,ENPP1,PLCH1,PTPRJ
Adrenomedullin signaling pathway	0.627	0.0201	0	PLCH1,PRKAG2,PTK2B,RXRG
Complement cascade	0.626	0.0222	#NUM!	C1QB,C4A/C4B,SERPING1
GPCR-Mediated Integration of Enteroendocrine Signaling Exemplified by an L Cell	0.621	0.0267	#NUM!	PLCH1,PRKAG2
Interconversion of nucleotide di- and triphosphates	0.618	0.0455	#NUM!	AK2
RHO GTPases Activate NADPH Oxidases	0.618	0.0455	#NUM!	CYBB
Superpathway of D-myo-inositol (1,4,5)-trisphosphate Metabolism	0.618	0.0455	#NUM!	ITPKC
Leptin Signaling in Obesity	0.612	0.0263	#NUM!	PLCH1,PRKAG2
Hypoxia Signaling in the Cardiovascular System	0.612	0.0263	#NUM!	CREB3L1,VEGFA
Reelin Signaling in Neurons	0.608	0.0217	#NUM!	APOE,ARHGEF5,ITGA5
Iron homeostasis signaling pathway	0.608	0.0217	#NUM!	BMP7,CP,TF
RAF-independent MAPK1/3 activation	0.602	0.0435	#NUM!	DUSP9
Nephrin family interactions	0.602	0.0435	#NUM!	ACTN1
tRNA processing in the mitochondrion	0.602	0.0435	#NUM!	MT-TL1
Pyrimidine Deoxyribonucleotides De Novo Biosynthesis I	0.602	0.0435	#NUM!	NME6
Tryptophan Degradation III (Eukaryotic)	0.602	0.0435	#NUM!	CYP2S1
Vitamin-C Transport	0.602	0.0435	#NUM!	GJB2
Toll-like Receptor Signaling	0.596	0.0256	#NUM!	TLR3,TNFAIP3
DDX58/IFIH1-mediated induction of interferon-alpha/beta	0.589	0.0253	#NUM!	NLRC5,TNFAIP3
Interleukin-6 family signaling	0.586	0.0417	#NUM!	CLCF1
Tumoricidal Function of Hepatic Natural Killer Cells	0.586	0.0417	#NUM!	ITGAL
The Visual Cycle	0.586	0.0417	#NUM!	RDH5
Methionine Degradation I (to Homocysteine)	0.586	0.0417	#NUM!	HEMK1
Role of BRCA1 in DNA Damage Response	0.581	0.025	#NUM!	MLH1,UIMC1
BBSome Signaling Pathway	0.576	0.0164	-2.121	CCRL2,CMKLR1,F2R,F2RL1,GPR155,GPR176,HTR2B,PRKAG2
MyD88 cascade initiated on plasma membrane	0.57	0.04	#NUM!	PELI2
Bupropion Degradation	0.57	0.04	#NUM!	CYP2S1
G alpha (s) signalling events	0.569	0.0207	#NUM!	ADM2,GPR176,PDE7B
Estrogen-Dependent Breast Cancer Signaling	0.566	0.0244	#NUM!	CREB3L1,IGF1
Interleukin-20 family signaling	0.556	0.0385	#NUM!	IL20RB
D-myo-inositol (1,4,5)-Trisphosphate Biosynthesis	0.556	0.0385	#NUM!	PLCH1
Cysteine Biosynthesis III (mammalia)	0.556	0.0385	#NUM!	HEMK1
Heparan Sulfate Biosynthesis (Late Stages)	0.551	0.0238	#NUM!	CHST2,NDST3
Integrin signaling	0.542	0.037	#NUM!	FN1
ATF4 activates genes in response to endoplasmic reticulum stress	0.542	0.037	#NUM!	ASNS
Cardiomyocyte Differentiation via BMP Receptors	0.542	0.037	#NUM!	BMP7
NAD Salvage Pathway II	0.542	0.037	#NUM!	NMNAT3
Glycolysis I	0.542	0.037	#NUM!	FBP1
Gluconeogenesis I	0.542	0.037	#NUM!	FBP1
Cyclins and Cell Cycle Regulation	0.537	0.0233	#NUM!	TGFB2,TGFB3
FGF Signaling	0.537	0.0233	#NUM!	CREB3L1,FGF1
IL-4 Signaling	0.534	0.0156	-3	COL1A1,COL5A3,COL6A1,COL6A2,COL6A3,COL7A1,CREB3L1,TGFB2,TGFB3
TEC Kinase Signaling	0.531	0.0156	-1	ACTA2,ITGA5,ITGA8,ITGAL,ITGB4,ITGB8,PTK2B,RND1,TNFRSF21
Sphingolipid metabolism	0.53	0.023	#NUM!	HYAL1,UGT8
RHO GTPases activate PKNs	0.529	0.0357	#NUM!	MYL9
Xenobiotic Metabolism Signaling	0.517	0.017	#NUM!	CHST2,NDST3,SCAND1,SOD3,UGT8
Energy dependent regulation of mTOR by LKB1-AMPK	0.516	0.0345	#NUM!	PRKAG2
Myogenesis	0.516	0.0345	#NUM!	CDON
TNFs bind their physiological receptors	0.516	0.0345	#NUM!	TNFRSF11B
EGR2 and SOX10-mediated initiation of Schwann cell myelination	0.516	0.0345	#NUM!	PRX
Heparan Sulfate Biosynthesis	0.504	0.022	#NUM!	CHST2,NDST3
BMP signaling pathway	0.504	0.022	#NUM!	BMP7,PRKAG2
Apelin Adipocyte Signaling Pathway	0.504	0.022	#NUM!	CYBB,PRKAG2
Nucleotide catabolism	0.504	0.0333	#NUM!	NUDT16
Aryl Hydrocarbon Receptor Signaling	0.498	0.0189	#NUM!	RXRG,TGFB2,TGFB3
Bile acid and bile salt metabolism	0.492	0.0323	#NUM!	PTGIS
MyD88 dependent cascade initiated on endosome	0.492	0.0323	#NUM!	PELI2
Sonic Hedgehog Signaling	0.492	0.0323	#NUM!	PRKAG2
Fcγ Receptor-mediated Phagocytosis in Macrophages and Monocytes	0.486	0.0213	#NUM!	ACTA2,PTK2B
Thrombin signalling through proteinase activated receptors (PARs)	0.481	0.0312	#NUM!	F2R
RIPK1-mediated regulated necrosis	0.481	0.0312	#NUM!	RIPK3
rRNA processing	0.481	0.0312	#NUM!	MT-TL1
TNFR2 Signaling	0.481	0.0312	#NUM!	TNFAIP3
Class B/2 (Secretin family receptors)	0.474	0.0208	#NUM!	ADM2,WNT5A
IL-1 Signaling	0.474	0.0208	#NUM!	IL1R1,PRKAG2
cAMP-mediated signaling	0.471	0.0169	#NUM!	CREB3L1,DUSP9,ENPP1,PDE7B
Cellular response to heat stress	0.468	0.0206	#NUM!	BAG2,TNFRSF21
p53 Signaling	0.462	0.0204	#NUM!	GADD45B,GADD45G
Protein folding	0.462	0.0204	#NUM!	TUBA8,TUBB4A
Melanocyte Development and Pigmentation Signaling	0.462	0.0204	#NUM!	CREB3L1,PRKAG2
DNA Methylation and Transcriptional Repression Signaling	0.462	0.0204	#NUM!	GADD45B,GADD45G
UVA-Induced MAPK Signaling	0.462	0.0204	#NUM!	PARP3,PLCH1
Cargo concentration in the ER	0.46	0.0294	#NUM!	COL7A1
Apelin Cardiomyocyte Signaling Pathway	0.457	0.0202	#NUM!	MYL9,PLCH1
Gαq Signaling	0.45	0.0176	#NUM!	HTR2B,PTK2B,RND1
GPVI-mediated activation cascade	0.45	0.0286	#NUM!	COL1A1
Neuropathic Pain Signaling in Dorsal Horn Neurons	0.446	0.0198	#NUM!	PLCH1,PRKAG2
Aldosterone Signaling in Epithelial Cells	0.442	0.0174	#NUM!	KCNMA1,PLCH1,SLC12A2
Phase I - Functionalization of compounds	0.44	0.0196	#NUM!	CYP2S1,PTGIS
Striated Muscle Contraction	0.44	0.0278	#NUM!	TMOD2
FLT3 Signaling	0.44	0.0278	#NUM!	PTPRJ
MyD88-independent TLR4 cascade	0.431	0.027	#NUM!	RIPK3
Erythropoietin Signaling Pathway	0.426	0.017	#NUM!	CLCF1,TGFB2,TGFB3
Cargo recognition for clathrin-mediated endocytosis	0.414	0.0187	#NUM!	TF,WNT5A
MAP kinase activation	0.413	0.0256	#NUM!	MAPKAPK3
Superpathway of Methionine Degradation	0.413	0.0256	#NUM!	HEMK1
Cardiac β-adrenergic Signaling	0.411	0.0167	#NUM!	ENPP1,PDE7B,PRKAG2
Signaling by FGFR3	0.404	0.025	#NUM!	FGF1
D-myo-inositol (1,4,5,6)-Tetrakisphosphate Biosynthesis	0.4	0.0164	#NUM!	DUSP9,ENPP1,PTPRJ
D-myo-inositol (3,4,5,6)-tetrakisphosphate Biosynthesis	0.4	0.0164	#NUM!	DUSP9,ENPP1,PTPRJ
Transport of vitamins, nucleosides, and related molecules	0.396	0.0244	#NUM!	SLCO4A1
Signaling by FGFR4	0.396	0.0244	#NUM!	FGF1
RET signaling	0.396	0.0244	#NUM!	GFRA3
Mechanisms of Viral Exit from Host Cells	0.396	0.0244	#NUM!	ACTA2
O-linked glycosylation	0.395	0.018	#NUM!	B3GNT3,THBS2
IL-33 Signaling Pathway	0.392	0.0162	#NUM!	CREB3L1,MMP9,PRKAG2
Binding and Uptake of Ligands by Scavenger Receptors	0.39	0.0179	#NUM!	APOE,COL1A1
Dopamine-DARPP32 Feedback in cAMP Signaling	0.389	0.0161	#NUM!	CREB3L1,PLCH1,PRKAG2
MyD88:MAL(TIRAP) cascade initiated on plasma membrane	0.388	0.0238	#NUM!	PELI2
Thyroid Hormone Metabolism II (via Conjugation and/or Degradation)	0.388	0.0238	#NUM!	DIO2
Acetone Degradation I (to Methylglyoxal)	0.388	0.0238	#NUM!	CYP2S1
RAF/MAP kinase cascade	0.386	0.0153	0	DUSP9,FGF1,FN1,GFRA3
Deubiquitination	0.383	0.0152	-2	RNF128,STAMBPL1,TNFAIP3,UIMC1
Signaling by SCF-KIT	0.38	0.0233	#NUM!	MMP9
Oncostatin M Signaling	0.38	0.0233	#NUM!	PLAU
Retinoate Biosynthesis I	0.38	0.0233	#NUM!	RDH5
Sleep NREM Signaling Pathway	0.377	0.0174	#NUM!	CREB3L1,PRKAG2
PI3K Cascade	0.373	0.0227	#NUM!	FGF1
TAK1-dependent IKK and NF-kappa-B activation	0.373	0.0227	#NUM!	NLRC5
IL-13 Signaling Pathway	0.372	0.0172	#NUM!	TGFB2,TGFB3
GNRH Signaling	0.371	0.0157	#NUM!	CREB3L1,PRKAG2,PTK2B
Circadian Rhythm Signaling	0.368	0.0149	#NUM!	CREB3L1,HLF,PLCH1,PRKAG2
Interleukin-10 signaling	0.365	0.0222	#NUM!	IL1R1
GPCR-Mediated Nutrient Sensing in Enteroendocrine Cells	0.364	0.0169	#NUM!	PLCH1,PRKAG2
Acetylcholine Receptor Signaling Pathway	0.362	0.0155	#NUM!	CREB3L1,PLCH1,PRKAG2
3-phosphoinositide Degradation	0.362	0.0155	#NUM!	DUSP9,ENPP1,PTPRJ
Regulation of lipid metabolism by PPARalpha	0.359	0.0168	#NUM!	GLIPR1,TNFRSF21
Cholecystokinin/Gastrin-mediated Signaling	0.359	0.0168	#NUM!	PTK2B,RND1
Interleukin-2 family signaling	0.358	0.0217	#NUM!	PTK2B
Estrogen Biosynthesis	0.358	0.0217	#NUM!	CYP2S1
Apelin Pancreas Signaling Pathway	0.358	0.0217	#NUM!	PRKAG2
Nitric Oxide Signaling in the Cardiovascular System	0.355	0.0167	#NUM!	PRKAG2,VEGFA
nNOS Signaling in Neurons	0.352	0.0213	#NUM!	CAPN5
Renin-Angiotensin Signaling	0.351	0.0165	#NUM!	PRKAG2,PTK2B
Meiotic recombination	0.345	0.0208	#NUM!	MLH1
Apelin Muscle Signaling Pathway	0.345	0.0208	#NUM!	PRKAG2
IL-15 Production	0.343	0.0163	#NUM!	MERTK,PTK2B
Role of NANOG in Mammalian Embryonic Stem Cell Pluripotency	0.339	0.0161	#NUM!	BMP7,WNT5A
Transcriptional activity of SMAD2/SMAD3:SMAD4 heterotrimer	0.338	0.0204	#NUM!	JUNB
TP53 Regulates Transcription of Cell Cycle Genes	0.338	0.0204	#NUM!	ZNF385A
Retinol Biosynthesis	0.338	0.0204	#NUM!	LIPG
Immunoregulatory interactions between a Lymphoid and a non-Lymphoid cell	0.336	0.0149	#NUM!	COL1A1,HLA-A,ITGAL
Opioid Signaling Pathway	0.336	0.0143	#NUM!	CREB3L1,PENK,PRKAG2,SCN7A
Gustation Pathway	0.333	0.0148	#NUM!	LIPG,PRKAG2,SCN7A
Signaling by FGFR1	0.332	0.02	#NUM!	FGF1
TCR signaling	0.331	0.0159	#NUM!	ENAH,PTPRJ
MHC class II antigen presentation	0.331	0.0159	#NUM!	TUBA8,TUBB4A
Gαs Signaling	0.331	0.0159	#NUM!	CREB3L1,PRKAG2
Endocannabinoid Developing Neuron Pathway	0.328	0.0157	#NUM!	CREB3L1,PRKAG2
Huntington's Disease Signaling	0.326	0.0141	#NUM!	CAPN5,CREB3L1,IGF1,PENK
TNFR1 Signaling	0.326	0.0196	#NUM!	TNFAIP3
Cardiac conduction	0.317	0.0154	#NUM!	KCNK2,SCN7A
Clathrin-mediated endocytosis	0.317	0.0154	#NUM!	TF,WNT5A
3-phosphoinositide Biosynthesis	0.316	0.0144	#NUM!	DUSP9,ENPP1,PTPRJ
Sirtuin Signaling Pathway	0.309	0.0137	0	GADD45B,GADD45G,SOD3,TUBA8
Phototransduction Pathway	0.308	0.0185	#NUM!	PRKAG2
E3 ubiquitin ligases ubiquitinate target proteins	0.303	0.0182	#NUM!	HLA-A
Sensory processing of sound by outer hair cells of the cochlea	0.303	0.0182	#NUM!	KCNMA1
mTOR Signaling	0.302	0.014	#NUM!	PRKAG2,RND1,VEGFA
NLR signaling pathways	0.297	0.0179	#NUM!	TNFAIP3
Oxidative Ethanol Degradation III	0.297	0.0179	#NUM!	CYP2S1
Th2 Pathway	0.292	0.0146	#NUM!	HLA-A,TGFBR3
TNF signaling	0.292	0.0175	#NUM!	TNFAIP3
MSP-RON Signaling Pathway	0.287	0.0172	#NUM!	ACTA2
GABAergic Receptor Signaling Pathway (Enhanced)	0.286	0.0144	#NUM!	PRKAG2,SLC12A2
RHO GTPases Activate Formins	0.286	0.0144	#NUM!	TUBA8,TUBB4A
PIP3 activates AKT signaling	0.283	0.0143	#NUM!	FGF1,NR4A1
Signaling by ERBB4	0.282	0.0169	#NUM!	APOE
DNA Double Strand Break Response	0.282	0.0169	#NUM!	UIMC1
Apelin Endothelial Signaling Pathway	0.279	0.0142	#NUM!	KLF2,PRKAG2
Visual phototransduction	0.277	0.0167	#NUM!	RDH5
Endometrial Cancer Signaling	0.277	0.0167	#NUM!	MLH1
Nicotine Degradation III	0.277	0.0167	#NUM!	CYP2S1
SPINK1 Pancreatic Cancer Pathway	0.277	0.0167	#NUM!	F2RL1
IL-2 Signaling	0.267	0.0161	#NUM!	PTK2B
Mitochondrial biogenesis	0.258	0.0156	#NUM!	PRKAG2
Melatonin Degradation I	0.258	0.0156	#NUM!	CYP2S1
Endocannabinoid Neuronal Synapse Pathway	0.255	0.0134	#NUM!	PLCH1,PRKAG2
Macroautophagy	0.254	0.0154	#NUM!	PRKAG2
PXR/RXR Activation	0.254	0.0154	#NUM!	PRKAG2
Induction of Apoptosis by HIV1	0.254	0.0154	#NUM!	TNFRSF11B
ERB2-ERBB3 Signaling	0.254	0.0154	#NUM!	Nrg1
Pyridoxal 5'-phosphate Salvage Pathway	0.254	0.0154	#NUM!	PIM1
Role of PI3K/AKT Signaling in the Pathogenesis of Influenza	0.25	0.0152	#NUM!	MLH1
Phase II - Conjugation of compounds	0.245	0.0149	#NUM!	ABHD14B
CD40 Signaling	0.245	0.0149	#NUM!	TNFAIP3
Type II Diabetes Mellitus Signaling	0.244	0.0131	#NUM!	PRKAG2,TNFRSF11B
Orexin Signaling Pathway	0.244	0.0126	#NUM!	PLCH1,PRKAG2,TRPC4
ERBB4 Signaling	0.241	0.0147	#NUM!	Nrg1
Sensory processing of sound by inner hair cells of the cochlea	0.237	0.0145	#NUM!	KCNMA1
Role of JAK1 and JAK3 in γc Cytokine Signaling	0.237	0.0145	#NUM!	PTK2B
Superpathway of Melatonin Degradation	0.237	0.0145	#NUM!	CYP2S1
eNOS Signaling	0.236	0.0128	#NUM!	PRKAG2,VEGFA
TP53 Regulates Transcription of DNA Repair Genes	0.233	0.0143	#NUM!	MLH1
GM-CSF Signaling	0.233	0.0143	#NUM!	PIM1
Interferon alpha/beta signaling	0.23	0.0141	#NUM!	HLA-A
Growth Hormone Signaling	0.23	0.0141	#NUM!	IGF1
COPII-mediated vesicle transport	0.226	0.0139	#NUM!	COL7A1
Ephrin B Signaling	0.226	0.0139	#NUM!	EFNB2
Signaling by FGFR2	0.222	0.0137	#NUM!	FGF1
Regulation of RUNX2 expression and activity	0.222	0.0137	#NUM!	TWIST1
Extra-nuclear estrogen signaling	0.222	0.0137	#NUM!	MMP9
ERK5 Signaling	0.219	0.0135	#NUM!	CREB3L1
Cellular response to hypoxia	0.215	0.0133	#NUM!	VEGFA
GDNF Family Ligand-Receptor Interactions	0.212	0.0132	#NUM!	GFRA3
Signaling by NOTCH1	0.205	0.0128	#NUM!	TLE2
Role of WNT/GSK-3β Signaling in the Pathogenesis of Influenza	0.205	0.0128	#NUM!	WNT5A
Neurotrophin/TRK Signaling	0.205	0.0128	#NUM!	CREB3L1
Maturity Onset Diabetes of Young (MODY) Signaling	0.202	0.0127	#NUM!	APOE
Renal Cell Carcinoma Signaling	0.202	0.0127	#NUM!	VEGFA
Thyroid Cancer Signaling	0.202	0.0127	#NUM!	IGF1
Glucose metabolism	0.198	0.0125	#NUM!	FBP1
Dopamine Receptor Signaling	0.198	0.0125	#NUM!	PRKAG2
Neurovascular Coupling Signaling Pathway	0	0.00862	#NUM!	KCNMA1,PRKAG2
Oxytocin in Brain Signaling Pathway	0	0.00503	#NUM!	CREB3L1
Oxytocin Signaling Pathway	0	0.0106	#NUM!	CREB3L1,MYL9,PRKAG2
Synaptic Long Term Depression	0	0.0101	#NUM!	IGF1,PLCH1
Chaperone Mediated Autophagy Signaling Pathway	0	0.00472	#NUM!	MMP23B,MMP9,PRKAG2
WNK Renal Signaling Pathway	0	0.00943	#NUM!	IGF1
NFKBIE Signaling Pathway	0	0.00223	#NUM!	TNFRSF11B
G alpha (i) signalling events	0	0.00775	#NUM!	ANXA1,PENK
PI Metabolism	0	0.0122	#NUM!	PLEKHA4
Integration of energy metabolism	0	0.00971	#NUM!	PRKAG2
Signaling by NTRK1 (TRKA)	0	0.0123	#NUM!	MAPKAPK3
Degradation of beta-catenin by the destruction complex	0	0.0109	#NUM!	TLE2
TCF dependent signaling in response to WNT	0	0.0101	#NUM!	TLE2,WNT5A
Generic Transcription Pathway	0	0.00701	#NUM!	NR4A1,RXRG,ZNF771
Selenoamino acid metabolism	0	0.00935	#NUM!	INMT
Mitotic Metaphase and Anaphase	0	0.00851	#NUM!	TUBA8,TUBB4A
Oxidative Stress Induced Senescence	0	0.0116	#NUM!	MAPKAPK3
ABC-family proteins mediated transport	0	0.0099	#NUM!	ABCC4
Beta-catenin independent WNT signaling	0	0.0098	#NUM!	WNT5A
Platelet homeostasis	0	0.0116	#NUM!	KCNMA1
Transport of bile salts and organic acids, metal ions and amine compounds	0	0.012	#NUM!	CP
Mitotic G2-G2/M phases	0	0.0101	#NUM!	TUBA8,TUBB4A
Mitochondrial translation	0	0.0104	#NUM!	MRPS10
Hedgehog 'off' state	0	0.00885	#NUM!	TUBB4A
Cilium Assembly	0	0.0098	#NUM!	TUBA8,TUBB4A
TP53 Regulates Metabolic Genes	0	0.0114	#NUM!	PRKAG2
Hedgehog 'on' state	0	0.0116	#NUM!	CDON
HDR through Homologous Recombination (HRR) or Single Strand Annealing (SSA)	0	0.00893	#NUM!	UIMC1
Regulation of TP53 Activity through Phosphorylation	0	0.0108	#NUM!	PRKAG2
RNA polymerase II transcribes snRNA genes	0	0.012	#NUM!	NABP1
Intra-Golgi and retrograde Golgi-to-ER traffic	0	0.00985	#NUM!	TUBA8,TUBB4A
Mitotic Prometaphase	0	0.00985	#NUM!	TUBA8,TUBB4A
Cell Cycle Checkpoints	0	0.00735	#NUM!	UIMC1,ZNF385A
Eukaryotic Translation Initiation	0	0.0082	#NUM!	CP
Interferon gamma signaling	0	0.0106	#NUM!	HLA-A
Transcriptional regulation by RUNX3	0	0.0104	#NUM!	ITGAL
Neddylation	0	0.00813	#NUM!	FBXO40,KLHL5
Signaling by NOTCH4	0	0.012	#NUM!	ACTA2
Response of EIF2AK4 (GCN2) to amino acid deficiency	0	0.00971	#NUM!	ASNS
Class I MHC mediated antigen processing and presentation	0	0.0107	1	CYBB,FBXO40,HLA-A,KLHL5
Mitochondrial Dysfunction	0	0.0116	2	BACE2,CAPN5,CREB3L1,PRKAG2
Protein Sorting Signaling Pathway	0	0.0112	#NUM!	COL7A1,PRKAG2
Histone Modification Signaling Pathway	0	0.00678	#NUM!	PIM1,VEGFA
Ceramide Signaling	0	0.011	#NUM!	TNFRSF11B
α-Adrenergic Signaling	0	0.00917	#NUM!	PRKAG2
Role of PKR in Interferon Induction and Antiviral Response	0	0.00735	#NUM!	TLR3
Role of NFAT in Regulation of the Immune Response	0	0.000967	#NUM!	HLA-A
CCR5 Signaling in Macrophages	0	0.002	#NUM!	PTK2B
Calcium-induced T Lymphocyte Apoptosis	0	0.00435	#NUM!	HLA-A,NR4A1
Cytotoxic T Lymphocyte-mediated Apoptosis of Target Cells	0	0.00235	#NUM!	HLA-A
fMLP Signaling in Neutrophils	0	0.00763	#NUM!	CYBB
CXCR4 Signaling	0	0.0119	#NUM!	MYL9,RND1
CTLA4 Signaling in Cytotoxic T Lymphocytes	0	0.00658	-1	HLA-A,ITGAL,TGFB2,TGFB3
T Helper Cell Differentiation	0	0.00425	#NUM!	HLA-A,TNFRSF11B
CD28 Signaling in T Helper Cells	0	0.00193	#NUM!	HLA-A
Dendritic Cell Maturation	0	0.0117	0	COL1A1,COL5A3,CREB3L1,HLA-A,PLCH1,TLR3,TNFRSF11B
Endothelin-1 Signaling	0	0.00515	#NUM!	PLCH1
CDK5 Signaling	0	0.0087	#NUM!	PRKAG2
ICOS-ICOSL Signaling in T Helper Cells	0	0.00394	#NUM!	HLA-A,PLEKHA4
FLT3 Signaling in Hematopoietic Progenitor Cells	0	0.0122	#NUM!	CREB3L1
Androgen Signaling	0	0.00592	#NUM!	PRKAG2
Prolactin Signaling	0	0.0105	#NUM!	KCNMA1
Prostate Cancer Signaling	0	0.00877	#NUM!	CREB3L1
Type I Diabetes Mellitus Signaling	0	0.00589	#NUM!	HLA-A,IL1R1,TNFRSF11B
Small Cell Lung Cancer Signaling	0	0.0104	#NUM!	RXRG
Allograft Rejection Signaling	0	0.00205	#NUM!	HLA-A
Glioma Signaling	0	0.008	#NUM!	IGF1
Autoimmune Thyroid Disease Signaling	0	0.00218	#NUM!	HLA-A
Acute Myeloid Leukemia Signaling	0	0.011	#NUM!	PIM1
Graft-versus-Host Disease Signaling	0	0.00224	#NUM!	HLA-A
Non-Small Cell Lung Cancer Signaling	0	0.0106	#NUM!	RXRG
p70S6K Signaling	0	0.00518	#NUM!	F2R,F2RL1,PLCH1
G Beta Gamma Signaling	0	0.00775	#NUM!	PRKAG2
G Protein Signaling Mediated by Tubby	0	0.00214	#NUM!	MERTK
Communication between Innate and Adaptive Immune Cells	0	0.00215	#NUM!	HLA-A,TLR3
Systemic Lupus Erythematosus Signaling	0	0.000938	#NUM!	HLA-A
CDC42 Signaling	0	0.0122	#NUM!	HLA-A,ITGA5,ITGA8,ITGAL,ITGB4,ITGB8,MYL9
EIF2 Signaling	0	0.0087	#NUM!	ACTA2,VEGFA
AMPK Signaling	0	0.0124	#NUM!	AK2,CREB3L1,PRKAG2
Phospholipase C Signaling	0	0.00804	#NUM!	ARHGEF5,CREB3L1,ITGA5,ITGA8,ITGAL,ITGB4,ITGB8,MYL9,RND1
HER-2 Signaling in Breast Cancer	0	0.00881	#NUM!	ITGB4,ITGB8
Altered T Cell and B Cell Signaling in Rheumatoid Arthritis	0	0.00213	#NUM!	HLA-A,TLR3
B Cell Development	0	0.00205	#NUM!	HLA-A
RANK Signaling in Osteoclasts	0	0.011	#NUM!	PTK2B
Regulation of IL-2 Expression in Activated and Anergic T Lymphocytes	0	0.00433	#NUM!	TGFB2,TGFB3
NUR77 Signaling in T Lymphocytes	0	0.0039	#NUM!	HLA-A,NR4A1
PKCθ Signaling in T Lymphocytes	0	0.00179	#NUM!	HLA-A
Role of Hypercytokinemia/hyperchemokinemia in the Pathogenesis of Influenza	0	0.0116	#NUM!	TLR3
Antiproliferative Role of TOB in T Cell Signaling	0	0.00469	#NUM!	TGFB2,TGFB3
OX40 Signaling Pathway	0	0.00209	#NUM!	HLA-A
PI3K Signaling in B Lymphocytes	0	0.0034	#NUM!	PLCH1,PLEKHA4
NGF Signaling	0	0.00833	#NUM!	CREB3L1
Mouse Embryonic Stem Cell Pluripotency	0	0.00962	#NUM!	ID2
VEGF Family Ligand-Receptor Interactions	0	0.0119	#NUM!	VEGFA
Netrin Signaling	0	0.0116	#NUM!	ENAH,PRKAG2
Antioxidant Action of Vitamin C	0	0.00877	#NUM!	PLCH1
Gαi Signaling	0	0.00714	#NUM!	PRKAG2
SAPK/JNK Signaling	0	0.00199	#NUM!	MAP3K20
Protein Ubiquitination Pathway	0	0.00366	#NUM!	HLA-A
B Cell Receptor Signaling	0	0.00315	#NUM!	CREB3L1,PTK2B
Insulin Receptor Signaling	0	0.00714	#NUM!	PRKAG2
Chemokine Signaling	0	0.0123	#NUM!	PTK2B
Apoptosis Signaling	0	0.00962	#NUM!	CAPN5
NF-κB Signaling	0	0.00876	1.342	IL1R1,TGFBR3,TLR3,TNFAIP3,TNFRSF11B
T Cell Receptor Signaling	0	0.00487	#NUM!	HLA-A,ITGAL,PTK2B
Sumoylation Pathway	0	0.00971	#NUM!	RND1
Th1 and Th2 Activation Pathway	0	0.0116	#NUM!	HLA-A,TGFBR3
Th1 Pathway	0	0.0082	#NUM!	HLA-A
Th17 Activation Pathway	0	0.00207	#NUM!	IL1R1
NER (Nucleotide Excision Repair, Enhanced Pathway)	0	0.011	#NUM!	LIG4
BAG2 Signaling Pathway	0	0.0118	#NUM!	BAG2
T Cell Exhaustion Signaling Pathway	0	0.00529	#NUM!	HLA-A,TGFBR3,VEGFA
Systemic Lupus Erythematosus in T Cell Signaling Pathway	0	0.00622	#NUM!	CREB3L1,HLA-A,ITGAL,RND1
Systemic Lupus Erythematosus in B Cell Signaling Pathway	0	0.00553	0	CLCF1,TGFB2,TGFB3,TLR3
Inhibition of ARE-Mediated mRNA Degradation Pathway	0	0.0123	#NUM!	PRKAG2,TNFRSF11B
BEX2 Signaling Pathway	0	0.0122	#NUM!	VEGFA
Xenobiotic Metabolism General Signaling Pathway	0	0.00699	#NUM!	UGT8
Insulin Secretion Signaling Pathway	0	0.0109	#NUM!	CREB3L1,PLCH1,PRKAG2
Coronavirus Pathogenesis Pathway	0	0.0098	#NUM!	RIPK3,TLR3
MSP-RON Signaling in Macrophages Pathway	0	0.0084	#NUM!	CREB3L1
