# Supplementary material for: Directional guidance to orient Schwann cell alignment in nerve regeneration requires Plexin-B1
Source: Sci Adv. 2026 Apr 24;12(17):eadw4136. doi: 10.1126/sciadv.adw4136 (PMC13108569; doi:10.1126/sciadv.adw4136)
Supplement: Supplementary file 3 — Movies S1 and S2 [file sciadv.adw4136_movies_s1_and_s2.zip]

Archive with 2 entries (2 files):
- adw4136_movie_s1.mov
- adw4136_movie_s2.mov
